# Supplementary material for: Translation and cultural adaptation of Lithuanian version of the anterior cruciate ligament return to sport after injury (ACL-RSI) scale
Source: PLoS One. 2019 Jul 11;14(7):e0219593. doi: 10.1371/journal.pone.0219593 (PMC6622535; doi:10.1371/journal.pone.0219593)
Supplement: S1 File — (XLSX) [file pone.0219593.s001.xlsx]

## Sheet: Sheet1
ID	Return to sport-1, no return to sport -0	Tegner_before	Tegner_after	Gender 0-female, 1-male	Years	Height	Weight	BMI	Time after surgery	ACL_1	ACL_2	ACL_3	ACL_4	ACL_5	Emotions	ACL_6	ACL_7	ACL_8	ACL_9	ACL_10	Confidence in performance	ACL_11	ACL_12	Risk appraisal	ACL-RSI final	IKDC_1	IKDC_2	IKDC_3	IKDC_4	IKDC_5	IKDC_6	IKDC_7	Symptoms	IKDC_8	IKDC_9A	IKDC_9B	IKDC_9C	IKDC_9D	IKDC_9E	IKDC_9F	IKDC_9G	IKDC_9H	IKDC_9I	Sport	IKDC_10	IKDC_Sum	IKDC_Final
ACL_RSI_1	1	6	6	1	21	175	80	26.1224	12	10	9	9	9	9	46	10	9	10	9	10	48	9	10	19	94.1667	2	10	10	4	2	1	2	31	2	4	4	3	3	4	4	3	3	4	34	9	74	85.0575
ACL_RSI_2	1	6	6	0	27	170	66	22.8374	12	10	10	10	8	7	45	10	10	10	10	10	50	8	9	17	93.3333	4	8	7	3	4	1	4	31	4	4	4	4	3	4	4	4	4	3	38	8	77	88.5057
ACL_RSI_3	0	6	5	1	24	176	84	27.1178	6	3	5	5	2	2	17	5	5	5	5	5	25	6	8	14	46.6667	1	10	10	4	1	1	1	28	4	4	4	3	3	4	4	2	2	4	34	6	68	78.1609
ACL_RSI_4	0	9	3	1	30	178	70	22.0932	12	1	1	0	3	8	13	5	1	5	5	5	21	6	7	13	39.1667	1	8	5	1	1	1	1	18	4	4	2	1	0	3	3	2	1	1	21	6	45	51.7241
ACL_RSI_5	1	10	10	1	33	185	104	30.3871	12	10	10	8	8	8	44	8	7	7	5	8	35	8	9	17	80	2	10	10	4	2	1	2	31	2	4	4	3	3	4	4	3	2	2	31	3	65	74.7126
ACL_RSI_6	1	6	6	0	30	171	58	19.8352	6	9	8	8	0	1	26	9	7	9	9	10	44	5	10	15	70.8333	1	8	9	3	2	1	2	26	2	4	3	3	3	4	4	3	4	4	34	6	66	75.8621
ACL_RSI_7	0	9	6	1	27	188	80	22.6347	6	6	3	3	0	1	13	7	7	7	9	8	38	4	3	7	48.3333	2	4	6	3	2	1	2	20	2	4	4	2	2	3	4	3	3	2	29	7	56	64.3678
ACL_RSI_8	1	5	5	1	26	182	70	21.1327	6	7	9	5	9	9	39	6	4	6	8	8	32	7	9	16	72.5	3	5	7	3	3	0	3	24	4	4	4	4	4	4	4	3	3	3	37	7	68	78.1609
ACL_RSI_9	1	9	9	1	39	176	88	28.4091	6	6	5	8	3	10	32	8	8	9	8	10	43	9	9	18	77.5	1	9	9	4	1	1	2	27	1	4	3	2	3	4	4	3	3	4	31	8	66	75.8621
ACL_RSI_10	1	9	9	1	31	175	101	32.9796	6	10	10	8	10	9	47	9	9	9	7	7	41	10	10	20	90	2	9	9	4	2	1	2	29	2	4	4	2	3	3	4	3	2	4	31	7	67	77.0115
ACL_RSI_11	0	7	6	1	36	190	100	27.7008	12	3	6	3	8	8	28	10	8	8	8	8	42	2	7	9	65.8333	2	7	8	4	2	1	2	26	2	4	4	3	3	4	4	2	3	3	32	7	65	74.7126
ACL_RSI_12	0	9	5	0	25	175	74	24.1633	6	2	3	2	4	3	14	5	5	5	4	5	24	6	6	12	41.6667	2	9	9	4	2	1	2	29	2	4	4	3	4	4	4	3	2	2	32	7	68	78.1609
ACL_RSI_13	0	7	4	1	31	181	75	22.8931	12	10	8	8	8	6	40	9	6	8	10	10	43	8	8	16	82.5	2	5	5	4	2	1	2	21	2	4	3	2	2	3	3	4	2	4	29	7	57	65.5172
ACL_RSI_14	1	8	8	0	25	192	78	21.1589	6	2	3	7	5	2	19	9	9	10	10	10	48	8	10	18	70.8333	4	8	7	3	4	1	4	31	4	4	4	4	3	4	4	3	3	4	37	9	77	88.5057
ACL_RSI_15	1	6	6	1	18	205	87	20.702	12	5	7	8	4	4	28	8	7	8	7	8	38	7	10	17	69.1667	2	3	4	3	1	1	2	16	4	4	4	1	1	4	3	2	2	2	27	5	48	55.1724
ACL_RSI_16	0	8	6	1	20	184	79	23.3341	6	5	4	6	4	4	23	6	7	7	8	6	34	7	3	10	55.8333	2	7	8	4	2	1	2	26	2	4	4	3	3	4	4	4	4	4	36	7	69	79.3103
ACL_RSI_17	0	8	6	1	34	195	96	25.2465	6	1	0	8	0	5	14	8	2	0	0	10	20	2	10	12	38.3333	1	4	6	2	1	1	1	16	2	4	4	3	1	4	4	1	2	3	28	6	50	57.4713
ACL_RSI_18	1	8	8	0	18	175	77	25.1429		6	6	5	7	6	30	7	6	6	5	6	30	5	5	10	58.3333	1	7	7	3	1	1	1	21	1	3	3	4	3	4	4	3	3	3	31	6	58	66.6667
ACL_RSI_19	1	8	8	1	22	195	84	22.0907	12	9	9	8	8	9	43	9	9	9	10	10	47	9	10	19	90.8333	4	9	7	4	4	1	4	33	4	4	4	4	3	4	4	4	4	4	39	10	82	94.2529
ACL_RSI_20	1	5	5	1	28	172	67	22.6474	6	10	9	9	5	5	38	10	9	9	9	9	46	10	10	20	86.6667	4	9	9	3	3	1	4	33	3	4	4	3	3	4	4	4	4	4	37	9	79	90.8046
ACL_RSI_21	0	6	5	0	26	174	76	25.1024	6	4	3	4	0	0	11	4	0	3	0	0	7	0	0	0	15	2	6	5	3	2	1	2	21	2	4	4	3	3	4	3	3	2	3	31	5	57	65.5172
ACL_RSI_22	0	7	6	0	22	173	66	22.0522	6	3	3	3	0	0	9	5	5	5	5	6	26	2	9	11	38.3333	2	7	7	4	2	1	2	25	4	4	4	2	2	3	4	4	2	3	32	6	63	72.4138
ACL_RSI_23	1	5	5	0	27	177	78	24.8971	6	9	9	9	8	8	43	8	9	9	8	8	42	8	9	17	85	2	6	6	3	2	1	2	22	2	4	4	3	1	2	4	4	3	2	29	8	59	67.8161
ACL_RSI_24	0	9	7	1	33	189	93	26.0351	12	8	7	5	0	0	20	10	9	9	5	6	39	5	10	15	61.6667	2	9	9	3	2	1	3	29	2	4	4	3	3	4	4	3	3	4	34	8	71	81.6092
ACL_RSI_25	1	7	7	0	31	188	88	24.8981	6	7	8	7	6	6	34	7	7	8	10	9	41	8	10	18	77.5	3	7	6	3	3	1	3	26	3	4	3	3	3	4	4	3	3	4	34	8	68	78.1609
ACL_RSI_26	1	6	6	1	24	208	108	24.963	12	9	9	9	7	7	41	9	9	9	9	8	44	8	9	17	85	4	10	9	4	4	1	4	36	4	4	4	4	4	4	4	4	4	4	40	9	85	97.7011
ACL_RSI_27	1	7	7	1	20	174	80	26.4236	12	8	8	8	6	7	37	7	8	8	8	8	39	7	7	14	75	4	8	8	3	4	1	4	32	4	3	4	3	3	3	4	4	3	4	35	8	75	86.2069
ACL_RSI_28	1	5	5	1	26	194	89	23.6476	6	9	5	5	3	7	29	8	9	9	8	10	44	5	10	15	73.3333	4	7	7	3	4	1	4	30	4	4	4	2	2	4	4	4	3	3	34	8	72	82.7586
ACL_RSI_29	1	6	6	1	19	192	87	23.6003	6	10	9	9	8	8	44	8	8	9	9	9	43	8	9	17	86.6667	2	9	8	2	3	1	3	28	4	4	4	4	4	4	4	4	3	2	37	8	73	83.908
ACL_RSI_30	0	10	7	1	39	186	80	23.1241	12	5	8	6	4	6	29	8	7	8	5	8	36	6	5	11	63.3333	2	6	8	4	2	0	2	24	2	3	3	2	2	1	3	3	2	2	23	8	55	63.2184
ACL_RSI_31	0	8	5	1	18	187	70	20.0177	12	1	2	8	2	2	15	5	3	3	4	5	20	2	10	12	39.1667	3	8	6	2	2	1	3	25	2	4	4	4	3	4	4	4	4	3	36	8	69	79.3103
ACL_RSI_32	1	9	9	1	18	180	98	30.2469		10	9	6	10	10	45	7	7	7	8	8	37	9	8	17	82.5	2	4	3	3	2	1	2	17	4	3	2	1	2	3	3	2	0	3	23	7	47	54.023
ACL_RSI_33	1	6	6	1	40	179	86	26.8406	12	10	10	10	8	8	46	10	8	8	8	10	44	8	10	18	90	2	10	10	4	2	1	2	31	4	4	4	4	4	4	4	4	4	4	40	8	79	90.8046
ACL_RSI_34	1	6	6	1	19	204	108	25.9516	6	10	7	8	8	10	43	10	9	10	10	10	49	8	10	18	91.6667	4	10	10	4	4	1	4	37	3	4	4	4	4	4	4	4	4	4	39	10	86	98.8506
ACL_RSI_35	0	8	6	1	20	196	86	22.3865	6	6	4	6	5	5	26	5	5	4	8	4	26	4	5	9	50.8333	2	10	10	3	2	1	2	30	2	4	4	4	2	2	4	4	3	0	29	5	64	73.5632
ACL_RSI_36	1	5	5	0	26	170	65	22.4913	6	10	9	9	7	5	40	9	8	9	9	10	45	9	9	18	85.8333	4	10	10	4	4	1	4	37	4	4	4	4	4	4	4	4	4	4	40	9	86	98.8506
ACL_RSI_37	1	6	6	0	20	178	80	25.2493	6	3	7	6	10	10	36	9	7	9	6	6	37	5	10	15	73.3333	3	5	6	4	4	1	4	27	4	4	4	3	2	4	4	4	2	2	33	7	67	77.0115
ACL_RSI_38	1	6	6	1	18	195	82	21.5648	6	9	8	10	9	9	45	9	9	10	10	9	47	9	10	19	92.5	4	10	10	4	4	1	4	37	4	4	4	4	4	4	4	4	3	3	38	6	81	93.1034
ACL_RSI_39	1	6	6	1	19	185	73	21.3294	12	10	7	8	7	10	42	9	10	10	10	10	49	8	10	18	90.8333	4	9	8	4	4	1	4	34	3	4	4	3	2	4	4	4	4	4	36	9	79	90.8046
ACL_RSI_40	1	8	8	1	22	191	90	24.6704	6	2	2	3	0	0	7	8	8	8	9	8	41	5	10	15	52.5	1	9	9	4	1	1	1	26	1	4	4	3	2	4	4	0	0	0	22	5	53	60.9195
ACL_RSI_41	0	9	6	1	34	186	86	24.8584	6	2	2	3	1	0	8	2	3	4	5	4	18	2	4	6	26.6667	2	4	8	4	2	1	2	23	2	4	4	3	2	4	4	4	4	3	34	8	65	74.7126
ACL_RSI_42	1	7	7	0	19	154	47.5	20.0287	12	8	7	9	8	8	40	8	9	9	9	9	44	8	10	18	85	4	8	8	3	3	1	4	31	4	4	4	2	2	3	4	4	4	4	35	7	73	83.908
ACL_RSI_43	1	5	5	1	19	178	78	24.6181	6	10	8	10	0	0	28	8	10	10	10	10	48	10	8	18	78.3333	4	10	10	4	4	1	4	37	4	4	4	4	4	4	4	4	4	4	40	10	87	100
ACL_RSI_44	1	5	5	1	21	175	80	26.1224	6	9	7	7	7	7	37	7	8	8	8	9	40	8	10	18	79.1667	2	9	8	4	2	1	2	28	2	4	4	4	3	4	4	3	2	3	33	8	69	79.3103
ACL_RSI_45	0	7	6	0	20	177	62	19.79	12	3	2	4	2	2	13	3	1	3	2	1	10	2	2	4	22.5	3	9	9	3	3	1	3	31	3	4	3	2	2	4	4	3	3	2	30	6	67	77.0115
ACL_RSI_46	0	9	6	0	20	158	55	22.0317	6	3	5	4	7	7	26	8	8	8	4	3	31	7	10	17	61.6667	2	5	7	3	2	1	2	22	2	4	3	3	3	4	4	3	2	3	31	4	57	65.5172
ACL_RSI_47	1	6	6	1	42	180	91	28.0864	6	10	8	8	8	10	44	10	6	10	7	7	40	10	10	20	86.6667	3	10	10	3	4	1	4	35	4	4	4	3	2	3	4	2	2	4	32	9	76	87.3563
ACL_RSI_48	1	5	5	1	23	202	114	27.9384	6	9	9	10	0	1	29	9	5	9	8	8	39	9	9	18	71.6667	4	5	8	3	4	1	4	29	4	4	4	4	4	4	4	4	4	4	40	9	78	89.6552
ACL_RSI_49	1	6	6	0	23	178	66	20.8307	6	9	7	7	5	5	33	8	8	10	10	10	46	5	10	15	78.3333	4	8	7	4	4	1	4	32	3	4	4	4	4	4	4	3	2	3	35	7	74	85.0575
ACL_RSI_50	1	7	7	1	24	185	95	27.7575	6	10	10	10	10	10	50	10	10	10	9	10	49	10	10	20	99.1667	3	10	10	3	3	1	3	33	3	4	4	3	2	3	4	4	2	3	32	8	73	83.908
